# Supplementary material for: Pan-Cancer and Single-Cell Modeling of Genomic Alterations Through Gene Expression
Source: Front Genet. 2019 Jul 18;10:671. doi: 10.3389/fgene.2019.00671 (PMC6657420; doi:10.3389/fgene.2019.00671)
Supplement: Supplementary Table S1 — AUROCs for each event in the pan-cancer TCGA dataset (24 tumor types with at least 100 samples with co-measured genomic and expression data. The sheet name indicates the tumor type and genomic alteration type (mut: somatic mutation, amp: amplification, del: deletion). [file Table_1.xlsx]

## Sheet: BLCA_mut
Gene

## Sheet: BLCA_amp
Gene

## Sheet: BLCA_del
Gene

## Sheet: BRCA_mut
Gene

## Sheet: BRCA_amp
Gene

## Sheet: BRCA_del
Gene

## Sheet: CESC_mut
Gene

## Sheet: CESC_amp
Gene

## Sheet: CESC_del
Gene

## Sheet: COAD_mut
Gene

[truncated: 58 more sheets: COAD_amp, COAD_del, ESCA_mut, ESCA_amp, ESCA_del, GBM_mut, GBM_amp, GBM_del, HNSC_mut, HNSC_amp, HNSC_del, KIRC_mut, KIRC_amp, KIRC_del, KIRP_mut, KIRP_amp, KIRP_del, LAML_mut, LGG_mut, LGG_amp …]
