# Supplementary material for: Pan-Cancer and Single-Cell Modeling of Genomic Alterations Through Gene Expression
Source: Front Genet. 2019 Jul 18;10:671. doi: 10.3389/fgene.2019.00671 (PMC6657420; doi:10.3389/fgene.2019.00671)
Supplement: Supplementary Code — R and bash code snippets used in this study. [file DataSheet_1.zip]

Archive with 37 entries (36 files):
- SuppCode/
- SuppCode/000a_getRNASeq_Clinical.R
- SuppCode/000b_getMutations.R
- SuppCode/000c_getCNVs.R
- SuppCode/000d_aracne.R
- SuppCode/000e_viper.R
- SuppCode/000f_wgcna.R
- SuppCode/000h_ccle.R
- SuppCode/000i_ccleAracne.sh
- SuppCode/000j_aracnetxt.R
- SuppCode/001_fCNVs.R
- SuppCode/010_PaperStructure.R
- SuppCode/011_testGenes.R
- SuppCode/022_clouds.R
- SuppCode/023a_mostMutated.R
- SuppCode/023b_mostAmplified.R
- SuppCode/023c_mostDeleted.R
- SuppCode/024b_models_oncineca.R
- SuppCode/024b_models_script.R
- SuppCode/024_models.R
- SuppCode/025_compareModelTypes.R
- SuppCode/026b_removeReads_TP53_BRCA.R
- SuppCode/026_addNoise_EGFR_GBM.R
- SuppCode/026_addNoise_EGFR_LUSC.R
- SuppCode/026_addNoise_PTEN_SARC.R
- SuppCode/026_addNoise_PVT1_OV.R
- SuppCode/026_addNoise_TP53_BRCA.R
- SuppCode/027_rocNoise.R
- SuppCode/029_geneplots.R
- SuppCode/040_cropseq.R
- SuppCode/041_scnetworks.R
- SuppCode/042_shifrut.R
- SuppCode/043a_shifrut_models_D1N.R
- SuppCode/043c_datlinger_models.R
- SuppCode/geneids.R
- SuppCode/qol.R
- SuppCode/scmodel.R
